# Supplementary material for: ECMIS: computational approach for the identification of hotspots at protein-protein interfaces
Source: BMC Bioinformatics. 2014 Sep 16;15(1):303. doi: 10.1186/1471-2105-15-303 (PMC4177600; doi:10.1186/1471-2105-15-303)
Supplement: Supplementary file 1 — Additional file 1: Hotspot and non-hotspot residues from the Alanine scanning database used as the training set. (XLSX 18 KB) [file 12859_2014_6585_MOESM1_ESM.xlsx]

## Sheet: Sheet1
Hotspot and Non hotspot residues from the Alanine scanning database used as the training set
PDBID	Mutated chain	Residue	Residue energy	ΔΔG	Observed
1a22	A	LYS	172	2	Hotspot
1a22	A	THR	175	2	Hotspot
1a22	A	ARG	178	2.4	Hotspot
1a22	B	ARG	243	2.12	Hotspot
1a22	B	TRP	304	4.5	Hotspot
1a22	B	ILE	365	2.13	Hotspot
1a22	B	TRP	369	4.5	Hotspot
1a4y	A	TYR	434	3.3	Hotspot
1a4y	A	ASP	435	3.5	Hotspot
1a4y	B	ARG	5	2.3	Hotspot
1ahw	C	TYR	156	4	Hotspot
1brs	A	LYS	27	5.4	Hotspot
1brs	A	ASN	58	3.1	Hotspot
1brs	A	ARG	59	5.2	Hotspot
1brs	A	GLU	73	2.8	Hotspot
1brs	A	ARG	87	5.5	Hotspot
1brs	A	HIS	102	6	Hotspot
1brs	D	TYR	29	3.4	Hotspot
1brs	D	ASP	35	4.5	Hotspot
1brs	D	ASP	39	7.7	Hotspot
1bxi	A	LEU	33	3.42	Hotspot
1bxi	A	VAL	34	2.58	Hotspot
1bxi	A	GLU	41	2.08	Hotspot
1bxi	A	SER	50	2.19	Hotspot
1bxi	A	ASP	51	5.92	Hotspot
1bxi	A	TYR	55	4.63	Hotspot
1cbw	D	LYS	15	2	Hotspot
1dn2	E	VAL	10	2	Hotspot
1dn2	E	TRP	11	2	Hotspot
1dvf	D	ILE	97	2.7	Hotspot
1dvf	D	TYR	98	4.7	Hotspot
1dvf	B	TRP	52	4.2	Hotspot
1dvf	B	ASP	54	4.3	Hotspot
1dvf	B	GLU	98	4.2	Hotspot
1dvf	B	ASP	100	2.8	Hotspot
1dvf	B	TYR	101	4	Hotspot
1f47	A	ILE	8	2.5	Hotspot
1f47	A	PHE	11	2.5	Hotspot
1f47	A	LEU	12	2.3	Hotspot
1fc2	C	ILE	150	2.2	Hotspot
1fcc	C	GLU	27	4.9	Hotspot
1fcc	C	LYS	31	3.5	Hotspot
1fcc	C	ASN	35	2.4	Hotspot
1fcc	C	TRP	43	3.8	Hotspot
1jck	A	ASN	30	2.1	Hotspot
1jck	B	ASN	23	2.5	Hotspot
1jck	B	TYR	90	2.5	Hotspot
1jck	B	VAL	91	2.1	Hotspot
1jck	B	GLN	210	2.5	Hotspot
1jrh	L	TRP	92	2.8	Hotspot
1jrh	H	TRP	52	2.7	Hotspot
1jrh	H	TRP	53	2.4	Hotspot
1jrh	I	LYS	47	3.6	Hotspot
1jrh	I	TYR	49	3.4	Hotspot
1jrh	I	LYS	52	3	Hotspot
1jrh	I	ASN	53	3.9	Hotspot
1jrh	I	TRP	82	4.5	Hotspot
1vfb	B	ASP	100	3.1	Hotspot
1vfb	B	TYR	101	4	Hotspot
1vfb	C	GLN	121	2.9	Hotspot
2ptc	I	LYS	15	10	Hotspot
3hfm	Y	TYR	20	5	Hotspot
3hfm	Y	LYS	96	7	Hotspot
3hfm	Y	LYS	97	6	Hotspot
3hfm	H	ASP	32	2	Hotspot
3hfm	H	TYR	33	6	Hotspot
3hfm	H	TYR	50	7.5	Hotspot
3hfm	H	TYR	53	3.29	Hotspot
3hfm	L	ASN	31	5.25	Hotspot
3hfm	L	ASN	32	5.2	Hotspot
3hfm	L	TYR	50	4.6	Hotspot
3hfm	L	TYR	96	2.8	Hotspot
1jtg	B	LYS	74	3.56	Hotspot
1jtg	B	PHE	142	2.1	Hotspot
1nmb	H	ASP	56	2.8	Hotspot
1dan	T	LYS	20	2.6	Hotspot
1dan	T	ASP	58	2.18	Hotspot
1a22	A	HIS	18	-0.5	Non hotspot
1a22	A	HIS	21	0.2	Non hotspot
1a22	A	GLN	22	-0.2	Non hotspot
1a22	A	PHE	25	-0.4	Non hotspot
1a22	A	TYR	42	0.2	Non hotspot
1a22	A	GLN	46	0.1	Non hotspot
1a22	A	SER	51	0.3	Non hotspot
1a22	A	GLU	56	0.4	Non hotspot
1a22	A	SER	62	0.1	Non hotspot
1a22	A	ASN	63	0.3	Non hotspot
1a22	A	GLU	65	-0.5	Non hotspot
1a22	A	TYR	164	0.3	Non hotspot
1a22	A	ARG	167	0.3	Non hotspot
1a22	A	LYS	168	-0.2	Non hotspot
1a22	A	GLU	174	-0.9	Non hotspot
1a22	B	THR	273	0.11	Non hotspot
1a22	B	GLN	274	0	Non hotspot
1a22	B	GLU	275	-0.1	Non hotspot
1a22	B	TRP	280	-0.02	Non hotspot
1a22	B	SER	298	-0.05	Non hotspot
1a22	B	SER	302	-0.2	Non hotspot
1a22	B	GLU	320	-0.19	Non hotspot
1a22	B	LYS	321	0.08	Non hotspot
1a22	B	SER	324	0.28	Non hotspot
1a22	B	GLN	366	0.02	Non hotspot
1a22	B	LYS	367	-0.02	Non hotspot
1a22	B	VAL	371	-0.64	Non hotspot
1a22	B	ARG	417	0.28	Non hotspot
1a22	B	ASN	418	0.3	Non hotspot
1a22	B	SER	419	0.03	Non hotspot
1a4y	A	TRP	261	0.1	Non hotspot
1a4y	A	SER	289	0	Non hotspot
1a4y	A	LYS	320	-0.3	Non hotspot
1a4y	A	GLU	344	0.2	Non hotspot
1a4y	A	ARG	457	-0.2	Non hotspot
1a4y	B	GLN	12	0.3	Non hotspot
1a4y	B	HIS	13	-0.3	Non hotspot
1a4y	B	ARG	31	0.2	Non hotspot
1a4y	B	ASN	68	0.2	Non hotspot
1a4y	B	HIS	84	0.2	Non hotspot
1a4y	B	TRP	89	0.2	Non hotspot
1a4y	B	GLU	108	-0.3	Non hotspot
1ahw	C	THR	167	0	Non hotspot
1ahw	C	ASP	178	-0.5	Non hotspot
1ahw	C	VAL	198	-0.3	Non hotspot
1brs	A	GLU	60	-0.2	Non hotspot
1bxi	A	ASN	24	0.14	Non hotspot
1bxi	A	SER	28	0.17	Non hotspot
1bxi	A	SER	48	0.01	Non hotspot
1cbw	D	THR	11	0.2	Non hotspot
1cbw	D	ILE	19	0.1	Non hotspot
1cbw	D	VAL	34	0	Non hotspot
1cbw	D	ARG	39	0.2	Non hotspot
1f47	A	GLN	15	0	Non hotspot
1fcc	C	THR	25	0.2	Non hotspot
1fcc	C	ASP	40	0.3	Non hotspot
1fcc	C	GLU	42	0.4	Non hotspot
1jck	A	TYR	50	-0.1	Non hotspot
1jck	A	GLU	56	0.1	Non hotspot
1jck	A	LYS	66	-0.5	Non hotspot
1jck	A	SER	71	0.4	Non hotspot
1jck	B	LYS	103	0.4	Non hotspot
1jrh	L	THR	94	0.36	Non hotspot
1jrh	I	SER	54	0.3	Non hotspot
1jrh	I	GLU	55	-0.4	Non hotspot
1jrh	I	ARG	84	-0.3	Non hotspot
1jrh	I	LYS	98	0	Non hotspot
1vfb	A	TYR	50	0.4	Non hotspot
1vfb	A	THR	53	-0.23	Non hotspot
1vfb	A	SER	93	0.11	Non hotspot
1vfb	B	THR	30	0.09	Non hotspot
1vfb	C	ASP	18	0.3	Non hotspot
1vfb	C	ASN	19	0.3	Non hotspot
1vfb	C	TYR	23	0.4	Non hotspot
1vfb	C	LEU	129	0.2	Non hotspot
3hfm	Y	HIS	15	-0.5	Non hotspot
3hfm	Y	TRP	63	0.3	Non hotspot
3hfm	Y	ARG	73	-0.2	Non hotspot
3hfm	Y	THR	89	0	Non hotspot
3hfm	Y	SER	100	0.25	Non hotspot
3hfm	H	SER	31	0.2	Non hotspot
1gc1	C	SER	23	0.29	Non hotspot
1gc1	C	GLN	25	0.03	Non hotspot
1gc1	C	HIS	27	0.28	Non hotspot
1gc1	C	ASN	32	0.18	Non hotspot
1gc1	C	GLN	33	0.1	Non hotspot
1gc1	C	LYS	35	0.32	Non hotspot
1gc1	C	GLN	40	-0.41	Non hotspot
1gc1	C	SER	42	0	Non hotspot
1gc1	C	THR	45	-0.15	Non hotspot
1gc1	C	SER	60	-0.09	Non hotspot
1gc1	C	ASP	63	-0.32	Non hotspot
1jtg	B	TYR	143	0.38	Non hotspot
1jtg	A	TYR	105	-0.17	Non hotspot
1dan	T	LYS	15	-0.4	Non hotspot
1dan	T	THR	17	0.1	Non hotspot
1dan	T	ASN	18	0.2	Non hotspot
1dan	T	LYS	41	0.35	Non hotspot
1dan	T	SER	42	-0.1	Non hotspot
1dan	T	LYS	46	0.25	Non hotspot
1dan	T	SER	47	0.05	Non hotspot
1dan	T	LYS	48	0.4	Non hotspot
1dan	T	PHE	50	0.4	Non hotspot
1dan	T	ASP	61	0.24	Non hotspot
1dan	U	GLU	128	0.1	Non hotspot
1dan	U	ARG	131	0	Non hotspot
1dan	U	THR	132	0	Non hotspot
1dan	U	LEU	133	0	Non hotspot
1dan	U	THR	203	0.1	Non hotspot
1dan	U	VAL	207	-0.2	Non hotspot
1dan	U	GLU	208	0	Non hotspot
1dan	L	LEU	39	0	Non hotspot
1dan	L	LYS	62	0	Non hotspot
1dan	L	LEU	73	0	Non hotspot
1dan	L	GLU	77	0	Non hotspot
1dan	L	GLN	88	0	Non hotspot
1dan	L	VAL	92	0	Non hotspot
1dan	L	ASN	93	0	Non hotspot
1dan	L	GLU	94	0	Non hotspot
