# Supplementary material for: ECMIS: computational approach for the identification of hotspots at protein-protein interfaces
Source: BMC Bioinformatics. 2014 Sep 16;15(1):303. doi: 10.1186/1471-2105-15-303 (PMC4177600; doi:10.1186/1471-2105-15-303)
Supplement: Supplementary file 2 — Additional file 2: Hotspot and non-hotspot residues from the BID database used as the independent test set. (XLSX 14 KB) [file 12859_2014_6585_MOESM2_ESM.xlsx]

## Sheet: Sheet1
Hotspot and Non hotspot residues from the BID database used as the test set
PDBID	Mutated chain	Residue	Residue no	Change in energy	Observed
1cdl	A	PHE	12	insignificant	Non hotspot
1cdl	A	PHE	19	weak	Non hotspot
1cdl	A	PHE	92	strong	Hotspot
1cdl	E	LYS	799	insignificant	non hotspot
1cdl	E	TRP	800	strong	Hotspot
1cdl	E	LYS	802	intermediate	Non hotspot
1cdl	E	GLY	804	strong	Hotspot
1cdl	E	ARG	808	intermediate	Non hotspot
1cdl	E	ILE	810	strong	Hotspot
1cdl	E	GLY	811	intermediate	Non hotspot
1cdl	E	ARG	812	strong	Hotspot
1cdl	E	LEU	813	strong	Hotspot
1dva	H	GLY	38	intermediate	Non hotspot
1dva	H	ILE	65	insignificant	Non hotspot
1dva	H	VAL	67	insignificant	Non hotspot
1dva	H	GLU	70	weak	Non hotspot
1dva	H	LEU	73	insignificant	Non hotspot
1dva	H	SER	74	insignificant	Non hotspot
1dva	H	GLU	75	insignificant	Non hotspot
1dva	H	HIS	76	strong	Hotspot
1dva	H	GLU	80	insignificant	Non hotspot
1dva	H	SER	82	insignificant	Non hotspot
1dva	H	LEU	144	insignificant	Non hotspot
1dva	H	LEU	153	weak	Non hotspot
1dva	X	ALA	1	insignificant	Non hotspot
1dva	X	LEU	2	strong	Hotspot
1dva	X	ASP	5	weak	Non hotspot
1dva	X	ARG	7	weak	Non hotspot
1dva	X	VAL	8	intermediate	Non hotspot
1dva	X	ASP	9	intermediate	Non hotspot
1dva	X	TRP	11	strong	Hotspot
1dva	X	TYR	12	strong	Hotspot
1dva	X	GLN	14	insignificant	Non hotspot
1dva	X	PHE	15	strong	Hotspot
1dva	X	VAL	16	insignificant	Non hotspot
1dx5	N	ILE	24	insignificant	Non hotspot
1dx5	N	PHE	34	intermediate	Non hotspot
1dx5	N	LYS	36	weak	Non hotspot
1dx5	N	PRO	37	weak	Non hotspot
1dx5	N	GLN	38	weak	Non hotspot
1dx5	N	GLU	39	insignificant	Non hotspot
1dx5	N	LEU	65	weak	Non hotspot
1dx5	N	ARG	67	strong	Hotspot
1dx5	N	THR	74	weak	Non hotspot
1dx5	N	ARG	75	weak	Non hotspot
1dx5	N	TYR	76	strong	Hotspot
1dx5	N	GLU	80	strong	Hotspot
1dx5	N	LYS	81	weak	Non hotspot
1dx5	N	ILE	82	intermediate	Non hotspot
1dx5	N	MET	84	insignificant	Non hotspot
1dx5	N	LYS	110	insignificant	Non hotspot
1ebp	A	PHE	93	strong	Hotspot
1ebp	A	MET	150	strong	Hotspot
1ebp	A	THR	151	weak	Non hotspot
1ebp	A	PHE	205	strong	Hotspot
1ebp	C	GLY	9	intermediate	Non hotspot
1ebp	C	PRO	10	intermediate	Non hotspot
1ebp	C	LEU	11	insignificant	Non hotspot
1ebp	C	THR	12	weak	Non hotspot
1ebp	C	TRP	13	strong	Hotspot
1es7	A	PHE	49	intermediate	Non hotspot
1es7	A	PRO	50	intermediate	Non hotspot
1es7	A	VAL	26	intermediate	Non hotspot
1es7	A	TRP	31	strong	Hotspot
1fak	T	GLN	37	weak	Non hotspot
1fak	T	LYS	41	insignificant	Non hotspot
1fak	T	SER	42	insignificant	Non hotspot
1fak	T	ASP	44	weak	Non hotspot
1fak	T	TYR	94	weak	Non hotspot
1fak	T	LYS	15	insignificant	Non hotspot
1fak	T	THR	17	insignificant	Non hotspot
1fak	T	ASN	18	insignificant	Non hotspot
1fak	T	LYS	20	strong	Hotspot
1fak	T	ILE	22	weak	Non hotspot
1fak	T	GLU	24	weak	Non hotspot
1fak	T	SER	47	insignificant	Non hotspot
1fak	T	LYS	48	insignificant	Non hotspot
1fak	T	PHE	50	insignificant	Non hotspot
1fak	T	ASP	58	strong	Hotspot
1fak	T	GLU	128	insignificant	Non hotspot
1fak	T	LEU	133	insignificant	Non hotspot
1fak	T	ARG	135	insignificant	Non hotspot
1fak	T	PHE	140	intermediate	Non hotspot
1fak	T	THR	203	insignificant	Non hotspot
1fak	T	VAL	207	insignificant	Non hotspot
1fe8	A	GLU	987	insignificant	Non hotspot
1fe8	A	HIS	990	insignificant	Non hotspot
1fe8	A	ARG	963	insignificant	Non hotspot
1fe8	A	GLU	987	insignificant	Non hotspot
1fe8	A	HIS	1023	insignificant	Non hotspot
1foe	B	SER	41	intermediate	Non hotspot
1foe	B	GLY	54	strong	Hotspot
1g3i	A	ASP	438	strong	Hotspot
1g3i	A	LEU	439	strong	Hotspot
1g3i	A	PHE	442	strong	Hotspot
1g3i	A	ILE	443	strong	Hotspot
1g3i	A	LEU	444	strong	Hotspot
1gl4	A	ARG	403	intermediate	Non hotspot
1gl4	A	ASP	427	strong	Hotspot
1gl4	A	HIS	429	strong	Hotspot
1gl4	A	TYR	431	strong	Hotspot
1gl4	A	TYR	440	intermediate	Non hotspot
1gl4	A	GLU	616	strong	Hotspot
1gl4	A	ARG	620	strong	Hotspot
1ihb	B	ASN	101	insignificant	Non hotspot
1ihb	B	ARG	133	weak	Non hotspot
1ihb	B	HIS	135	weak	Non hotspot
1ihb	B	LYS	136	intermediate	Non hotspot
1jat	A	GLU	55	strong	Hotspot
1jat	B	PHE	8	strong	Hotspot
1jpp	B	LYS	345	strong	Hotspot
1jpp	B	LYS	354	insignificant	Non hotspot
1jpp	B	TRP	383	strong	Hotspot
1jpp	B	ARG	386	intermediate	Non hotspot
1jpp	B	LYS	435	intermediate	Non hotspot
1jpp	B	ARG	469	intermediate	Non hotspot
1jpp	B	HIS	470	intermediate	Non hotspot
1mq8	B	THR	206	strong	Hotspot
1nfi	F	CYS	215	insignificant	Non hotspot
1nfi	F	TYR	181	strong	Hotspot
1nun	A	ASP	76	intermediate	Non hotspot
1nun	A	ARG	78	intermediate	Non hotspot
1nun	A	ARG	155	intermediate	Non hotspot
1ub4	C	PHE	453	insignificant	Non hotspot
2hhb	B	TYR	35	insignificant	Non hotspot
