# Supplementary material for: ECMIS: computational approach for the identification of hotspots at protein-protein interfaces
Source: BMC Bioinformatics. 2014 Sep 16;15(1):303. doi: 10.1186/1471-2105-15-303 (PMC4177600; doi:10.1186/1471-2105-15-303)
Supplement: Supplementary file 3 — Additional file 3: Weight ranges and their respective increments used during optimization process. (XLSX 11 KB) [file 12859_2014_6585_MOESM3_ESM.xlsx]

## Sheet: Sheet1
Weight ranges and their respective increments used during optimization process
Parameters	Optimized Value	Range	Increment	Number of variations
WES	1	0-2	0.2	10
WHB	1.4	0-2	0.2	10
WVW	9	0-15	1.5	10
WE	0.3	0-1	0.1	10
WC	0.9	0-1	0.1	10
WMI	0.4	0-1	0.1	10
WSC	0.4	0-1	0.1	10
