# Supplementary material for: ECMIS: computational approach for the identification of hotspots at protein-protein interfaces
Source: BMC Bioinformatics. 2014 Sep 16;15(1):303. doi: 10.1186/1471-2105-15-303 (PMC4177600; doi:10.1186/1471-2105-15-303)
Supplement: Supplementary file 5 — Additional file 5: Availability of homologues at different sequence identity threshold for some PDB entries. (XLSX 11 KB) [file 12859_2014_6585_MOESM5_ESM.xlsx]

## Sheet: Sheet1
Availability of homologues for at different sequence identity threshold for some PDB entries
PDBID	ChainID	Number of homologs lt 90% identity	Number of homologs lt 80% identity	Number of homologs lt 70% identity
2QR0	X	172	54	6
2PEO	B	197	42	5
2ACM	A	37	27	7
1GVJ	A	122	25	6
1MD0	B	119	24	8
2HRM	A	149	83	12
1HUL	A	35	32	12
2V7N	H	195	33	2
1KMM	C	110	56	3
3HI6	X	199	64	4
1P80	C	83	20	7
