# Supplementary material for: ECMIS: computational approach for the identification of hotspots at protein-protein interfaces
Source: BMC Bioinformatics. 2014 Sep 16;15(1):303. doi: 10.1186/1471-2105-15-303 (PMC4177600; doi:10.1186/1471-2105-15-303)
Supplement: Supplementary file 6 — Additional file 6: Threshold values for each scoring scheme and corresponding “true positive rate” and “false positive rate”. (XLSX 24 KB) [file 12859_2014_6585_MOESM6_ESM.xlsx]

## Sheet: Sheet1
Threshold values for each scoring schemes and corresponding “true positive rate” and “false positive rate”
Optimum threshold values corresponfing to red line in Figure 1 are shown in red color
Energy Score			Evolutionary Conservation Score			Mass Index Score			Spatial Clustering Score			Combined Score
Threshold	Tru positive rate	False positive rate	Threshold	Tru positive rate	False positive rate	Threshold	Tru positive rate	False positive rate	Threshold	Tru positive rate	False positive rate	Threshold	Tru positive rate	False positive rate
0	0	0	0	0	0	0	0	0	0	0	0	0	0	0
0.01	0.00729927	0.0533333	0.01	0.00563081	0.0656308	0.01	0.0109914	0.07	0.01	0.0108975	0.0535349	0.01	0.00729927	0.0533333
0.02	0.00729927	0.0666667	0.02	0.00576657	0.0857666	0.02	0.0114843	0.09	0.02	0.0109427	0.06471	0.02	0.00729927	0.0533333
0.03	0.00729927	0.0666667	0.03	0.00633429	0.116334	0.03	0.0132796	0.09	0.03	0.0116437	0.0703197	0.03	0.00729927	0.0666667
0.04	0.00729927	0.0666667	0.04	0.00634933	0.0663493	0.04	0.0134827	0.1	0.04	0.0127343	0.0716437	0.04	0.00729927	0.0666667
0.05	0.00729927	0.0666667	0.05	0.00727321	0.0672732	0.05	0.0135644	0.1	0.05	0.0134095	0.0834095	0.05	0.00729927	0.0666667
0.06	0.00729927	0.0666667	0.06	0.00736946	0.0673695	0.06	0.0136432	0.1	0.06	0.0135349	0.0927343	0.06	0.00729927	0.0666667
0.07	0.00729927	0.08	0.07	0.0075154	0.0475154	0.07	0.0137817	0.1	0.07	0.01471	0.0962556	0.07	0.00729927	0.0666667
0.08	0.00729927	0.0933333	0.08	0.00758777	0.127588	0.08	0.014036	0.11	0.08	0.0147519	0.0995464	0.08	0.00729927	0.08
0.09	0.00729927	0.0933333	0.09	0.00843626	0.0484363	0.09	0.015314	0.12	0.09	0.0152675	0.11875	0.09	0.00729927	0.0933333
0.1	0.00729927	0.0933333	0.1	0.00854777	0.0785478	0.1	0.0164693	0.12	0.1	0.0154018	0.120898	0.1	0.00729927	0.0933333
0.11	0.0145985	0.12	0.11	0.00869648	0.0886965	0.11	0.0165938	0.123483	0.11	0.0156055	0.125268	0.11	0.0145985	0.12
0.12	0.0145985	0.12	0.12	0.00873227	0.128732	0.12	0.0167374	0.123564	0.12	0.0157908	0.133176	0.12	0.0145985	0.12
0.13	0.0145985	0.12	0.13	0.0088734	0.0888734	0.13	0.0172781	0.123643	0.13	0.0161008	0.134752	0.13	0.0145985	0.12
0.14	0.0145985	0.133333	0.14	0.00950286	0.129503	0.14	0.0175106	0.133393	0.14	0.0162556	0.135402	0.14	0.0145985	0.133333
0.15	0.0145985	0.133333	0.15	0.0099131	0.119913	0.15	0.018018	0.136469	0.15	0.0181875	0.136101	0.15	0.0145985	0.133333
0.16	0.0145985	0.133333	0.16	0.00996666	0.0699667	0.16	0.0193804	0.146737	0.16	0.0195464	0.145605	0.16	0.0145985	0.153333
0.17	0.0218978	0.133333	0.17	0.0166591	0.146659	0.17	0.0233931	0.157278	0.17	0.0231762	0.147908	0.17	0.0218978	0.183333
0.18	0.0218978	0.133333	0.18	0.0170223	0.127022	0.18	0.0280283	0.168028	0.18	0.026214	0.156214	0.18	0.0218978	0.223333
0.19	0.0218978	0.146667	0.19	0.0199825	0.129982	0.19	0.0286407	0.188641	0.19	0.0275113	0.157511	0.19	0.0218978	0.246667
0.2	0.10219	0.52	0.2	0.0956199	0.52562	0.2	0.101635	0.521635	0.2	0.101355	0.521355	0.2	0.10219	0.52
0.21	0.10219	0.52	0.21	0.0962827	0.526283	0.21	0.104202	0.525745	0.21	0.102046	0.522531	0.21	0.10219	0.52
0.22	0.10219	0.52	0.22	0.0963734	0.516373	0.22	0.105619	0.525994	0.22	0.102531	0.522738	0.22	0.10219	0.52
0.23	0.10219	0.52	0.23	0.0965124	0.516512	0.23	0.105745	0.529376	0.23	0.102595	0.527632	0.23	0.10219	0.52
0.24	0.10219	0.533333	0.24	0.0979821	0.527982	0.24	0.105994	0.534202	0.24	0.102738	0.532046	0.24	0.10219	0.533333
0.25	0.10219	0.533333	0.25	0.0980179	0.518018	0.25	0.106005	0.535619	0.25	0.103951	0.532145	0.25	0.10219	0.533333
0.26	0.10219	0.533333	0.26	0.0989533	0.518953	0.26	0.109376	0.536005	0.26	0.104577	0.532595	0.26	0.10219	0.533333
0.27	0.10219	0.533333	0.27	0.0997966	0.529797	0.27	0.10952	0.537445	0.27	0.107632	0.533951	0.27	0.10219	0.533333
0.28	0.109489	0.533333	0.28	0.105137	0.545137	0.28	0.110666	0.53952	0.28	0.112011	0.534577	0.28	0.109489	0.533333
0.29	0.109489	0.533333	0.29	0.107375	0.527375	0.29	0.113803	0.539644	0.29	0.112145	0.538847	0.29	0.109489	0.533333
0.3	0.109489	0.546667	0.3	0.107466	0.547466	0.3	0.117445	0.550112	0.3	0.112502	0.551941	0.3	0.109489	0.546667
0.31	0.109489	0.546667	0.31	0.108408	0.528408	0.31	0.119644	0.550666	0.31	0.118847	0.552011	0.31	0.109489	0.546667
0.32	0.116788	0.546667	0.32	0.115849	0.545849	0.32	0.120112	0.551745	0.32	0.121941	0.552502	0.32	0.116788	0.546667
0.33	0.116788	0.546667	0.33	0.115856	0.565856	0.33	0.121078	0.553803	0.33	0.122006	0.552669	0.33	0.116788	0.546667
0.34	0.116788	0.546667	0.34	0.116431	0.546431	0.34	0.121745	0.555553	0.34	0.122669	0.554193	0.34	0.116788	0.546667
0.35	0.116788	0.546667	0.35	0.118047	0.548047	0.35	0.125553	0.556944	0.35	0.124193	0.554218	0.35	0.116788	0.546667
0.36	0.116788	0.546667	0.36	0.118542	0.548542	0.36	0.125813	0.55731	0.36	0.124218	0.554618	0.36	0.116788	0.546667
0.37	0.116788	0.546667	0.37	0.118674	0.558674	0.37	0.126944	0.557398	0.37	0.124618	0.558768	0.37	0.116788	0.546667
0.38	0.124088	0.56	0.38	0.119243	0.549243	0.38	0.12731	0.561078	0.38	0.125834	0.562006	0.38	0.124088	0.56
0.39	0.124088	0.56	0.39	0.119392	0.549392	0.39	0.127398	0.565813	0.39	0.127509	0.567509	0.39	0.124088	0.56
0.4	0.124088	0.573333	0.4	0.119903	0.559903	0.4	0.129777	0.57	0.4	0.128768	0.575834	0.4	0.124088	0.573333
0.41	0.131387	0.586667	0.41	0.125724	0.585724	0.41	0.132364	0.57	0.41	0.135174	0.590931	0.41	0.131387	0.586667
0.42	0.131387	0.586667	0.42	0.126632	0.586632	0.42	0.133989	0.57	0.42	0.135756	0.591092	0.42	0.131387	0.586667
0.43	0.131387	0.586667	0.43	0.127467	0.587467	0.43	0.136289	0.57	0.43	0.135771	0.592522	0.43	0.131387	0.586667
0.44	0.131387	0.586667	0.44	0.128428	0.588428	0.44	0.136539	0.57	0.44	0.136679	0.59259	0.44	0.131387	0.586667
0.45	0.138686	0.586667	0.45	0.136921	0.586921	0.45	0.143693	0.57	0.45	0.142522	0.618205	0.45	0.138686	0.586667
0.46	0.145985	0.586667	0.46	0.145271	0.585271	0.46	0.151962	0.579777	0.46	0.150931	0.639131	0.46	0.145985	0.586667
0.47	0.153285	0.586667	0.47	0.14957	0.58957	0.47	0.154038	0.58	0.47	0.15259	0.640414	0.47	0.15	0.586667
0.48	0.153285	0.586667	0.48	0.149891	0.589891	0.48	0.156355	0.58	0.48	0.155654	0.641673	0.48	0.15	0.586667
0.49	0.160584	0.586667	0.49	0.158023	0.588023	0.49	0.164652	0.58	0.49	0.161092	0.642081	0.49	0.153285	0.586667
0.5	0.160584	0.6	0.5	0.15845	0.59845	0.5	0.167019	0.58	0.5	0.162592	0.642765	0.5	0.153285	0.6
0.51	0.167883	0.6	0.51	0.166608	0.596608	0.51	0.174924	0.58	0.51	0.178788	0.643712	0.51	0.16	0.6
0.52	0.175182	0.6	0.52	0.178639	0.598639	0.52	0.185546	0.58	0.52	0.186018	0.645174	0.52	0.175182	0.7
0.53	0.19708	0.6	0.53	0.196801	0.596801	0.53	0.20208	0.59	0.53	0.201424	0.655174	0.53	0.19708	0.74
0.54	0.20438	0.6	0.54	0.196994	0.596994	0.54	0.202389	0.59	0.54	0.207412	0.655174	0.54	0.20438	0.77
0.55	0.20438	0.6	0.55	0.19879	0.59879	0.55	0.208182	0.59	0.55	0.208005	0.655174	0.55	0.20438	0.78
0.56	0.218978	0.6	0.56	0.215213	0.595213	0.56	0.226636	0.59	0.56	0.222846	0.655174	0.56	0.218978	0.79
0.57	0.226277	0.613333	0.57	0.226022	0.626022	0.57	0.230208	0.59	0.57	0.231673	0.655174	0.57	0.226277	0.8
0.58	0.226277	0.626667	0.58	0.226809	0.636809	0.58	0.232359	0.636783	0.58	0.232765	0.65586	0.58	0.226277	0.8
0.59	0.226277	0.64	0.59	0.227433	0.637433	0.59	0.234763	0.642359	0.59	0.233712	0.656174	0.59	0.226277	0.8
0.6	0.226277	0.64	0.6	0.227718	0.637718	0.6	0.236783	0.644763	0.6	0.238205	0.658401	0.6	0.226277	0.813333
0.61	0.233577	0.64	0.61	0.229321	0.609321	0.61	0.237505	0.646832	0.61	0.239131	0.660234	0.61	0.233577	0.84
0.62	0.240876	0.64	0.62	0.236162	0.636162	0.62	0.246832	0.647505	0.62	0.240414	0.660234	0.62	0.240876	0.84
0.63	0.255474	0.64	0.63	0.257213	0.637213	0.63	0.267865	0.649752	0.63	0.262081	0.660347	0.63	0.255474	0.84
0.64	0.262774	0.653333	0.64	0.259373	0.649373	0.64	0.269752	0.651395	0.64	0.26586	0.668364	0.64	0.262774	0.853333
0.65	0.284672	0.653333	0.65	0.277014	0.647014	0.65	0.281395	0.657865	0.65	0.286174	0.670235	0.65	0.284672	0.853333
0.66	0.284672	0.653333	0.66	0.279941	0.649941	0.66	0.288112	0.658112	0.66	0.288401	0.670238	0.66	0.284672	0.853333
0.67	0.291971	0.666667	0.67	0.285458	0.675458	0.67	0.29146	0.671576	0.67	0.29079	0.67236	0.67	0.291971	0.88
0.68	0.291971	0.666667	0.68	0.285985	0.675985	0.68	0.291576	0.679872	0.68	0.29236	0.677485	0.68	0.291971	0.88
0.69	0.291971	0.68	0.69	0.287545	0.667545	0.69	0.292539	0.680047	0.69	0.294828	0.680527	0.69	0.291971	0.88
0.7	0.291971	0.68	0.7	0.28772	0.66772	0.7	0.29378	0.680191	0.7	0.295542	0.680628	0.7	0.291971	0.88
0.71	0.291971	0.68	0.71	0.288636	0.678636	0.71	0.296651	0.68059	0.71	0.297485	0.680781	0.71	0.291971	0.88
0.72	0.291971	0.68	0.72	0.288643	0.678643	0.72	0.297464	0.680631	0.72	0.299282	0.68079	0.72	0.291971	0.866667
0.73	0.291971	0.68	0.73	0.289203	0.679203	0.73	0.299872	0.68081	0.73	0.299883	0.681971	0.73	0.291971	0.866667
0.74	0.29927	0.68	0.74	0.298617	0.678617	0.74	0.301143	0.681143	0.74	0.300781	0.682738	0.74	0.29927	0.88
0.75	0.29927	0.68	0.75	0.299847	0.679847	0.75	0.302106	0.681164	0.75	0.304275	0.682752	0.75	0.29927	0.88
0.76	0.306569	0.68	0.76	0.30526	0.67526	0.76	0.310047	0.681346	0.76	0.310527	0.683019	0.76	0.306569	0.88
0.77	0.306569	0.68	0.77	0.305331	0.675331	0.77	0.310191	0.681376	0.77	0.310628	0.68338	0.77	0.306569	0.88
0.78	0.306569	0.68	0.78	0.305645	0.675645	0.78	0.31059	0.68146	0.78	0.311971	0.683517	0.78	0.306569	0.88
0.79	0.306569	0.68	0.79	0.305702	0.675702	0.79	0.310631	0.68149	0.79	0.312738	0.684275	0.79	0.306569	0.88
0.8	0.306569	0.68	0.8	0.305824	0.675824	0.8	0.31081	0.682049	0.8	0.312752	0.684335	0.8	0.306569	0.88
0.81	0.306569	0.68	0.81	0.30608	0.67608	0.81	0.311164	0.682106	0.81	0.313019	0.684828	0.81	0.306569	0.88
0.82	0.306569	0.68	0.82	0.306436	0.676436	0.82	0.311346	0.682321	0.82	0.31338	0.684902	0.82	0.306569	0.88
0.83	0.306569	0.68	0.83	0.306441	0.676441	0.83	0.311376	0.682539	0.83	0.313517	0.685244	0.83	0.306569	0.88
0.84	0.306569	0.68	0.84	0.306462	0.676462	0.84	0.31149	0.68378	0.84	0.314335	0.685542	0.84	0.306569	0.88
0.85	0.306569	0.68	0.85	0.306677	0.676677	0.85	0.312049	0.684468	0.85	0.314902	0.685725	0.85	0.306569	0.88
0.86	0.306569	0.68	0.86	0.306714	0.676714	0.86	0.312321	0.684544	0.86	0.315244	0.686522	0.86	0.306569	0.88
0.87	0.306569	0.68	0.87	0.306946	0.676946	0.87	0.314468	0.685139	0.87	0.315725	0.686625	0.87	0.306569	0.88
0.88	0.306569	0.68	0.88	0.306953	0.676953	0.88	0.314544	0.685738	0.88	0.316522	0.686763	0.88	0.306569	0.88
0.89	0.306569	0.68	0.89	0.30702	0.67702	0.89	0.315139	0.685963	0.89	0.316625	0.686873	0.89	0.306569	0.88
0.9	0.306569	0.68	0.9	0.307344	0.677344	0.9	0.315738	0.686218	0.9	0.316763	0.686977	0.9	0.306569	0.88
0.91	0.306569	0.68	0.91	0.307597	0.677597	0.91	0.315963	0.686249	0.91	0.316873	0.687041	0.91	0.306569	0.88
0.92	0.306569	0.68	0.92	0.307604	0.677604	0.92	0.316218	0.686362	0.92	0.316977	0.687665	0.92	0.306569	0.88
0.93	0.306569	0.68	0.93	0.307793	0.677793	0.93	0.316249	0.686499	0.93	0.317041	0.687737	0.93	0.306569	0.88
0.94	0.306569	0.68	0.94	0.307825	0.677825	0.94	0.316362	0.686651	0.94	0.317665	0.688259	0.94	0.306569	0.88
0.95	0.306569	0.68	0.95	0.308087	0.678087	0.95	0.316499	0.686791	0.95	0.317737	0.688535	0.95	0.306569	0.88
0.96	0.306569	0.68	0.96	0.308362	0.678362	0.96	0.316791	0.687464	0.96	0.318259	0.68854	0.96	0.306569	0.88
0.97	0.306569	0.68	0.97	0.308434	0.678434	0.97	0.318614	0.688614	0.97	0.318535	0.68875	0.97	0.306569	0.88
0.98	0.306569	0.68	0.98	0.309064	0.679064	0.98	0.319504	0.689504	0.98	0.31854	0.689282	0.98	0.306569	0.88
0.99	0.306569	0.68	0.99	0.309393	0.679393	0.99	0.319566	0.689566	0.99	0.31875	0.689883	0.99	0.306569	0.88
1	1	1	1	1	1	1	1	1	1	1	1	1	1	1
